# Supplementary material for: Selenium Compounds Affect Differently the Cytoplasmic Thiol/Disulfide State in Dermic Fibroblasts and Improve Cell Migration by Interacting with the Extracellular Matrix
Source: Antioxidants (Basel). 2024 Jan 26;13(2):159. doi: 10.3390/antiox13020159 (PMC10886037; doi:10.3390/antiox13020159)
Supplement: Supplementary file 1 [file antioxidants-13-00159-s001.zip]

Archive with 1 entries (1 files):
- antioxidants-2798852-supplementary.pdf
